# Supplementary material for: Assessment of the Association between Entropy in PET/CT and Response to Anti-PD-1/PD-L1 Monotherapy in Stage III or IV NSCLC
Source: Life (Basel). 2023 Apr 20;13(4):1051. doi: 10.3390/life13041051 (PMC10142835; doi:10.3390/life13041051)
Supplement: Supplementary file 1 [file life-13-01051-s001.zip › life-2303899-supplementary Table S1.xlsx]

## Sheet: Feuil1
Supplemental Table S1. Correlation matrix between each simple and complexe texture parameters.
	SUVmin	SUVmean	SUVstd	SUVmax	SUVpeak	TLG	HISTO_Skewness	HISTO_Kurtosis	HISTO_Entropy	HISTO_Energy	MTV	SHAPE_Compacity	GLCM_Homogeneity	GLCM_Energy	GLCM_Contrast	GLCM_Correlation	GLCM_entropy	GLCM_Dissimilarity	GLRLM_SRE	GLRLM_LRE	GLRLM_LGRE	GLRLM_HGRE	GLRLM_SRLGE	GLRLM_SRHGE	GLRLM_LRLGE	GLRLM_LRHGE	GLRLM_GLNU	GLRLM_RLNU	GLRLM_RP	NGLDM_Coarseness	NGLDM_Contrast	NGLDM_Busyness	GLZLM_SZE	GLZLM_LZE	GLZLM_LGZE	GLZLM_HGZE	GLZLM_SZHGE	GLZLM_LZLGE	GLZLM_LZHGE	GLZLM_GLNU	GLZLM_ZLNU	GLZLM_ZP	GLZLM_SZLGE
SUVmin	1	0.438482	0.0478797	0.06385	0.0188392	-0.394892	-0.00168444	0.110583	0.00875786	-0.0616958	-0.443637	-0.520269	-0.406195	-0.233034	0.15133	-0.393798	0.145434	0.202655	0.456373	-0.484614	-0.30468	0.140228	-0.242436	0.130339	-0.422662	0.133841	-0.448776	-0.465856	0.52811	0.272767	0.174094	-0.443485	-0.0326851	-0.426892	-0.135429	0.0607861	0.114179	-0.402978	-0.369771	-0.37543	-0.31396	0.216216	-0.073238
SUVmean	0.438482	1	0.835272	0.710253	0.742004	0.0950291	-0.0655998	-0.0928076	0.694612	-0.619475	-0.0199302	0.0451625	-0.616592	-0.549302	0.625368	0.26817	0.70122	0.679444	0.515967	-0.304871	-0.506769	0.730915	-0.533816	0.720457	-0.330052	0.701221	-0.060804	0.0615744	0.43361	-0.169023	0.627154	-0.306559	0.515209	-0.271718	-0.467343	0.564592	0.54407	-0.27856	-0.22792	0.160975	0.180517	0.59755	-0.253911
SUVstd	0.0478797	0.835272	1	0.91311	0.933783	0.321504	0.251	0.13592	0.670436	-0.496507	0.22881	0.251313	-0.45476	-0.343558	0.764765	0.363027	0.642753	0.767503	0.291714	-0.00220807	-0.32308	0.844354	-0.388382	0.835654	-0.0446349	0.816256	0.17423	0.251841	0.162671	-0.2977	0.709079	-0.0872181	0.695904	-0.110138	-0.453722	0.766566	0.755747	-0.0830381	-0.16954	0.396922	0.464192	0.670667	-0.306447
SUVmax	0.06385	0.710253	0.91311	1	0.980615	0.469204	0.500571	0.443663	0.55607	-0.403807	0.386396	0.386212	-0.267629	-0.247477	0.619987	0.38752	0.531822	0.594042	0.125824	0.157585	-0.295299	0.726354	-0.392304	0.720879	0.0665739	0.690585	0.339374	0.390459	-0.00951181	-0.348188	0.493048	0.0103644	0.720565	-0.0269497	-0.47816	0.822887	0.813801	0.000200125	-0.120065	0.511439	0.58145	0.488516	-0.344133
SUVpeak	0.0188392	0.742004	0.933783	0.980615	1	0.540956	0.40901	0.325702	0.59065	-0.436466	0.451979	0.460845	-0.249719	-0.248095	0.597098	0.469008	0.548625	0.574031	0.103546	0.215052	-0.295449	0.723123	-0.408994	0.718878	0.110978	0.687991	0.397018	0.455779	-0.0486976	-0.39954	0.497095	0.0536304	0.708537	0.00301409	-0.487669	0.779654	0.748758	0.0286448	-0.0960564	0.578354	0.633548	0.469004	-0.335578
TLG	-0.394892	0.0950291	0.321504	0.469204	0.540956	1	0.155334	0.079444	0.0877663	-0.0545843	0.969886	0.891129	0.403199	0.1647	-0.109349	0.493297	-0.0335947	-0.193074	-0.421124	0.736636	0.0891457	0.00905247	-0.0650678	0.0112932	0.608127	0.0197052	0.933478	0.935488	-0.591505	-0.316444	-0.147675	0.605251	0.1864	0.482096	-0.193963	0.135852	0.05084	0.492905	0.281019	0.921415	0.831502	-0.226459	-0.127362
HISTO_Skewness	-0.00168444	-0.0655998	0.251	0.500571	0.40901	0.155334	1	0.930468	-0.0839966	0.269585	0.147859	0.0661027	0.124785	0.292121	0.184769	-0.0561804	-0.00632806	0.146429	-0.204084	0.238153	0.10663	0.191547	0.056513	0.200295	0.194948	0.145976	0.129393	0.0602511	-0.227102	-0.233514	-0.00366789	0.0224023	0.442246	-0.105855	-0.201758	0.521848	0.557584	-0.042685	-0.231484	0.176613	0.295834	0.107375	-0.368843
HISTO_Kurtosis	0.110583	-0.0928076	0.13592	0.443663	0.325702	0.079444	0.930468	1	-0.151677	0.278706	0.0837108	0.0123538	0.163798	0.280648	0.131406	-0.1187	-0.0761253	0.0687825	-0.228565	0.200683	0.102194	0.13335	0.0535502	0.132946	0.160734	0.111987	0.0785153	0.00435493	-0.208701	-0.15668	-0.064228	0.00942016	0.330378	-0.0687929	-0.110968	0.479299	0.540579	-0.0240007	-0.140288	0.0633323	0.179192	0.0230716	-0.279542
HISTO_Entropy	0.00875786	0.694612	0.670436	0.55607	0.59065	0.0877663	-0.0839966	-0.151677	1	-0.929671	0.0317677	0.194082	-0.722178	-0.808983	0.466167	0.588282	0.926362	0.647158	0.60192	-0.353893	-0.707	0.746702	-0.751954	0.77834	-0.451254	0.575168	-0.0136009	0.183175	0.46901	-0.321723	0.434257	-0.336153	0.791552	-0.170927	-0.69752	0.70554	0.610811	-0.233439	-0.0614402	0.240869	0.271581	0.648542	-0.346134
HISTO_Energy	-0.0616958	-0.619475	-0.496507	-0.403807	-0.436466	-0.0545843	0.269585	0.278706	-0.929671	1	-0.01869	-0.194303	0.655848	0.930053	-0.296609	-0.63136	-0.864472	-0.46896	-0.605954	0.383088	0.828274	-0.547306	0.848719	-0.572814	0.549152	-0.408604	0.00365278	-0.16468	-0.472231	0.22811	-0.285651	0.326459	-0.665132	0.0738613	0.670601	-0.511129	-0.421509	0.173082	-0.0543968	-0.160319	-0.150168	-0.469342	0.147334
MTV	-0.443637	-0.0199302	0.22881	0.386396	0.451979	0.969886	0.147859	0.0837108	0.0317677	-0.01869	1	0.917715	0.470276	0.206692	-0.131674	0.493855	-0.100447	-0.234506	-0.495318	0.799802	0.132628	-0.0390024	-0.030586	-0.0397971	0.663328	-0.0104343	0.983453	0.940218	-0.654115	-0.320003	-0.171145	0.711857	0.138605	0.631632	-0.138041	0.0939254	0.0162376	0.629594	0.415191	0.877477	0.802835	-0.271092	-0.0713198
SHAPE_Compacity	-0.520269	0.0451625	0.251313	0.386212	0.460845	0.891129	0.0661027	0.0123538	0.194082	-0.194303	0.917715	1	0.466989	0.0709185	-0.158804	0.73476	0.0266117	-0.247312	-0.525126	0.738114	0.0210838	-0.012429	-0.171648	-0.0101575	0.531575	0.00118103	0.92449	0.946876	-0.688212	-0.544037	-0.209912	0.668192	0.208649	0.649207	-0.195658	0.128652	0.0275115	0.601348	0.505014	0.828663	0.706555	-0.325138	-0.0786549
GLCM_Homogeneity	-0.406195	-0.616592	-0.45476	-0.267629	-0.249719	0.403199	0.124785	0.163798	-0.722178	0.655848	0.470276	0.466989	1	0.752138	-0.552337	0.076201	-0.788483	-0.772433	-0.952509	0.789633	0.623327	-0.679301	0.518294	-0.701155	0.698755	-0.533783	0.520164	0.371717	-0.92581	-0.150137	-0.576861	0.678428	-0.536185	0.5536	0.512503	-0.512698	-0.500116	0.556452	0.417521	0.240721	0.13464	-0.831447	0.256913
GLCM_Energy	-0.233034	-0.549302	-0.343558	-0.247477	-0.248095	0.1647	0.292121	0.280648	-0.808983	0.930053	0.206692	0.0709185	0.752138	1	-0.248488	-0.395802	-0.813752	-0.443808	-0.771945	0.623423	0.913586	-0.438148	0.850148	-0.46084	0.771718	-0.309007	0.221952	0.0585499	-0.673256	0.0487051	-0.248766	0.527616	-0.550045	0.235626	0.663079	-0.393779	-0.333991	0.349174	0.0511787	0.0627972	0.0629412	-0.455156	0.067567
GLCM_Contrast	0.15133	0.625368	0.764765	0.619987	0.597098	-0.109349	0.184769	0.131406	0.466167	-0.296609	-0.131674	-0.158804	-0.552337	-0.248488	1	-0.055646	0.437593	0.945351	0.359374	-0.229605	-0.205178	0.901127	-0.211164	0.863153	-0.172117	0.970164	-0.153705	-0.128959	0.349717	-0.0775814	0.968281	-0.1955	0.472545	-0.148365	-0.205154	0.674456	0.741401	-0.135249	-0.12693	-0.0606574	0.0832264	0.821148	-0.171334
GLCM_Correlation	-0.393798	0.26817	0.363027	0.38752	0.469008	0.493297	-0.0561804	-0.1187	0.588282	-0.63136	0.493855	0.73476	0.076201	-0.395802	-0.055646	1	0.463099	-0.0238779	-0.148806	0.325604	-0.420334	0.182454	-0.576128	0.203168	0.0357269	0.107867	0.495984	0.578737	-0.324252	-0.629826	-0.103157	0.239384	0.486752	0.365392	-0.465826	0.298853	0.178296	0.282129	0.348665	0.512623	0.42505	-0.0926052	-0.138296
GLCM_entropy	0.145434	0.70122	0.642753	0.531822	0.548625	-0.0335947	-0.00632806	-0.0761253	0.926362	-0.864472	-0.100447	0.0266117	-0.788483	-0.813752	0.437593	0.463099	1	0.64561	0.695691	-0.471768	-0.723107	0.693441	-0.727035	0.727352	-0.542216	0.5107	-0.143291	0.0274714	0.577685	-0.258324	0.409702	-0.445057	0.770907	-0.288273	-0.701673	0.672857	0.599682	-0.338872	-0.184089	0.128485	0.183561	0.666462	-0.344487
GLCM_Dissimilarity	0.202655	0.679444	0.767503	0.594042	0.574031	-0.193074	0.146429	0.0687825	0.647158	-0.46896	-0.234506	-0.247312	-0.772433	-0.443808	0.945351	-0.0238779	0.64561	1	0.591981	-0.418221	-0.365248	0.946237	-0.346812	0.934127	-0.343345	0.917612	-0.273204	-0.199603	0.564738	-0.0557704	0.918609	-0.370991	0.612703	-0.302256	-0.367938	0.743081	0.776886	-0.284955	-0.253074	-0.0821776	0.0712436	0.942591	-0.270781
GLRLM_SRE	0.456373	0.515967	0.291714	0.125824	0.103546	-0.421124	-0.204084	-0.228565	0.60192	-0.605954	-0.495318	-0.525126	-0.952509	-0.771945	0.359374	-0.148806	0.695691	0.591981	1	-0.848279	-0.661024	0.474943	-0.506622	0.499527	-0.771872	0.329224	-0.547231	-0.398684	0.966387	0.302725	0.403269	-0.732117	0.401902	-0.611622	-0.498735	0.337357	0.324937	-0.618471	-0.472946	-0.271946	-0.193462	0.674712	-0.168784
GLRLM_LRE	-0.484614	-0.304871	-0.00220807	0.157585	0.215052	0.736636	0.238153	0.200683	-0.353893	0.383088	0.799802	0.738114	0.789633	0.623423	-0.229605	0.325604	-0.471768	-0.418221	-0.848279	1	0.503182	-0.260173	0.316939	-0.273519	0.896093	-0.162637	0.803246	0.637016	-0.920139	-0.334711	-0.266372	0.830803	-0.131472	0.67296	0.24243	-0.12856	-0.155167	0.739714	0.3953	0.609293	0.570377	-0.47175	0.0769469
GLRLM_LGRE	-0.30468	-0.506769	-0.32308	-0.295299	-0.295449	0.0891457	0.10663	0.102194	-0.707	0.828274	0.132628	0.0210838	0.623327	0.913586	-0.205178	-0.420334	-0.723107	-0.365248	-0.661024	0.503182	1	-0.385747	0.960556	-0.40423	0.764235	-0.277412	0.157145	0.0244125	-0.542869	0.10508	-0.181579	0.537033	-0.566705	0.257937	0.801186	-0.397309	-0.334464	0.371472	0.0984847	-0.00336704	-0.0165006	-0.359954	0.166377
GLRLM_HGRE	0.140228	0.730915	0.844354	0.726354	0.723123	0.00905247	0.191547	0.13335	0.746702	-0.547306	-0.0390024	-0.012429	-0.679301	-0.438148	0.901127	0.182454	0.693441	0.946237	0.474943	-0.260173	-0.385747	1	-0.429846	0.995306	-0.234749	0.940925	-0.0887009	0.0173125	0.416387	-0.201497	0.847384	-0.266768	0.697606	-0.211323	-0.440636	0.863361	0.862204	-0.202423	-0.169393	0.130228	0.271108	0.882564	-0.3493
GLRLM_SRLGE	-0.242436	-0.533816	-0.388382	-0.392304	-0.408994	-0.0650678	0.056513	0.0535502	-0.751954	0.848719	-0.030586	-0.171648	0.518294	0.850148	-0.211164	-0.576128	-0.727035	-0.346812	-0.506622	0.316939	0.960556	-0.429846	1	-0.448705	0.602503	-0.321642	-0.00962929	-0.130412	-0.370121	0.287067	-0.167151	0.370086	-0.63435	0.111435	0.835662	-0.466604	-0.385628	0.216096	-0.00257891	-0.142793	-0.14412	-0.319509	0.257995
GLRLM_SRHGE	0.130339	0.720457	0.835654	0.720879	0.718878	0.0112932	0.200295	0.132946	0.77834	-0.572814	-0.0397971	-0.0101575	-0.701155	-0.46084	0.863153	0.203168	0.727352	0.934127	0.499527	-0.273519	-0.40423	0.995306	-0.448705	1	-0.246486	0.904245	-0.0939326	0.0204158	0.434595	-0.206426	0.804277	-0.285685	0.730825	-0.233567	-0.471465	0.883206	0.870136	-0.220351	-0.194558	0.148275	0.292254	0.891232	-0.375983
GLRLM_LRLGE	-0.422662	-0.330052	-0.0446349	0.0665739	0.110978	0.608127	0.194948	0.160734	-0.451254	0.549152	0.663328	0.531575	0.698755	0.771718	-0.172117	0.0357269	-0.542216	-0.343345	-0.771872	0.896093	0.764235	-0.234749	0.602503	-0.246486	1	-0.149578	0.663961	0.487468	-0.784703	-0.180661	-0.18581	0.837355	-0.252757	0.585102	0.455	-0.165791	-0.163859	0.716232	0.277829	0.484262	0.47025	-0.362698	0.0440913
GLRLM_LRHGE	0.133841	0.701221	0.816256	0.690585	0.687991	0.0197052	0.145976	0.111987	0.575168	-0.408604	-0.0104343	0.00118103	-0.533783	-0.309007	0.970164	0.107867	0.5107	0.917612	0.329224	-0.162637	-0.277412	0.940925	-0.321642	0.904245	-0.149578	1	-0.0406955	0.0212356	0.294326	-0.1797	0.939275	-0.156672	0.52916	-0.0951963	-0.293268	0.725404	0.762924	-0.100558	-0.0550568	0.0758868	0.197332	0.786696	-0.22544
GLRLM_GLNU	-0.448776	-0.060804	0.17423	0.339374	0.397018	0.933478	0.129393	0.0785153	-0.0136009	0.00365278	0.983453	0.92449	0.520164	0.221952	-0.153705	0.495984	-0.143291	-0.273204	-0.547231	0.803246	0.157145	-0.0887009	-0.00962929	-0.0939326	0.663961	-0.0406955	1	0.93222	-0.69381	-0.337296	-0.194267	0.782036	0.0885918	0.723175	-0.0906481	0.0418862	-0.0270057	0.71221	0.484771	0.813759	0.715282	-0.32369	-0.0297847
GLRLM_RLNU	-0.465856	0.0615744	0.251841	0.390459	0.455779	0.935488	0.0602511	0.00435493	0.183175	-0.16468	0.940218	0.946876	0.371717	0.0585499	-0.128959	0.578737	0.0274714	-0.199603	-0.398684	0.637016	0.0244125	0.0173125	-0.130412	0.0204158	0.487468	0.0212356	0.93222	1	-0.560551	-0.383773	-0.169391	0.598237	0.191644	0.542486	-0.218052	0.139328	0.0404538	0.497359	0.412609	0.886261	0.763828	-0.24779	-0.129012
GLRLM_RP	0.52811	0.43361	0.162671	-0.00951181	-0.0486976	-0.591505	-0.227102	-0.208701	0.46901	-0.472231	-0.654115	-0.688212	-0.92581	-0.673256	0.349717	-0.324252	0.577685	0.564738	0.966387	-0.920139	-0.542869	0.416387	-0.370121	0.434595	-0.784703	0.294326	-0.69381	-0.560551	1	0.398716	0.399811	-0.774251	0.259861	-0.648007	-0.334005	0.254286	0.269283	-0.658418	-0.461518	-0.456227	-0.36292	0.652769	-0.118984
NGLDM_Coarseness	0.272767	-0.169023	-0.2977	-0.348188	-0.39954	-0.316444	-0.233514	-0.15668	-0.321723	0.22811	-0.320003	-0.544037	-0.150137	0.0487051	-0.0775814	-0.629826	-0.258324	-0.0557704	0.302725	-0.334711	0.10508	-0.201497	0.287067	-0.206426	-0.180661	-0.1797	-0.337296	-0.383773	0.398716	1	0.0113466	-0.26639	-0.354085	-0.251991	0.287042	-0.295105	-0.228198	-0.224219	-0.219187	-0.331956	-0.288099	0.135894	0.209685
NGLDM_Contrast	0.174094	0.627154	0.709079	0.493048	0.497095	-0.147675	-0.00366789	-0.064228	0.434257	-0.285651	-0.171145	-0.209912	-0.576861	-0.248766	0.968281	-0.103157	0.409702	0.918609	0.403269	-0.266372	-0.181579	0.847384	-0.167151	0.804277	-0.18581	0.939275	-0.194267	-0.169391	0.399811	0.0113466	1	-0.20226	0.352477	-0.158631	-0.147422	0.519629	0.583758	-0.144905	-0.132509	-0.0982383	0.0261677	0.816985	-0.106296
NGLDM_Busyness	-0.443485	-0.306559	-0.0872181	0.0103644	0.0536304	0.605251	0.0224023	0.00942016	-0.336153	0.326459	0.711857	0.668192	0.678428	0.527616	-0.1955	0.239384	-0.445057	-0.370991	-0.732117	0.830803	0.537033	-0.266768	0.370086	-0.285685	0.837355	-0.156672	0.782036	0.598237	-0.774251	-0.26639	-0.20226	1	-0.243407	0.874323	0.354439	-0.221856	-0.224251	0.943946	0.521873	0.420156	0.322873	-0.435751	0.186358
GLZLM_SZE	-0.0326851	0.515209	0.695904	0.720565	0.708537	0.1864	0.442246	0.330378	0.791552	-0.665132	0.138605	0.208649	-0.536185	-0.550045	0.472545	0.486752	0.770907	0.612703	0.401902	-0.131472	-0.566705	0.697606	-0.63435	0.730825	-0.252757	0.52916	0.0885918	0.191644	0.259861	-0.354085	0.352477	-0.243407	1	-0.176539	-0.719715	0.843857	0.789316	-0.16399	-0.20867	0.330044	0.415829	0.623639	-0.43402
GLZLM_LZE	-0.426892	-0.271718	-0.110138	-0.0269497	0.00301409	0.482096	-0.105855	-0.0687929	-0.170927	0.0738613	0.631632	0.649207	0.5536	0.235626	-0.148365	0.365392	-0.288273	-0.302256	-0.611622	0.67296	0.257937	-0.211323	0.111435	-0.233567	0.585102	-0.0951963	0.723175	0.542486	-0.648007	-0.251991	-0.158631	0.874323	-0.176539	1	0.208686	-0.180556	-0.187357	0.937858	0.826511	0.261115	0.170712	-0.371084	0.244728
GLZLM_LGZE	-0.135429	-0.467343	-0.453722	-0.47816	-0.487669	-0.193963	-0.201758	-0.110968	-0.69752	0.670601	-0.138041	-0.195658	0.512503	0.663079	-0.205154	-0.465826	-0.701673	-0.367938	-0.498735	0.24243	0.801186	-0.440636	0.835662	-0.471465	0.455	-0.293268	-0.0906481	-0.218052	-0.334005	0.287042	-0.147422	0.354439	-0.719715	0.208686	1	-0.529278	-0.43434	0.260783	0.157442	-0.296438	-0.301546	-0.372626	0.63462
GLZLM_HGZE	0.0607861	0.564592	0.766566	0.822887	0.779654	0.135852	0.521848	0.479299	0.70554	-0.511129	0.0939254	0.128652	-0.512698	-0.393779	0.674456	0.298853	0.672857	0.743081	0.337357	-0.12856	-0.397309	0.863361	-0.466604	0.883206	-0.165791	0.725404	0.0418862	0.139328	0.254286	-0.295105	0.519629	-0.221856	0.843857	-0.180556	-0.529278	1	0.980429	-0.165314	-0.172317	0.264229	0.416429	0.701538	-0.427206
GLZLM_SZHGE	0.114179	0.54407	0.755747	0.813801	0.748758	0.05084	0.557584	0.540579	0.610811	-0.421509	0.0162376	0.0275115	-0.500116	-0.333991	0.741401	0.178296	0.599682	0.776886	0.324937	-0.155167	-0.334464	0.862204	-0.385628	0.870136	-0.163859	0.762924	-0.0270057	0.0404538	0.269283	-0.228198	0.583758	-0.224251	0.789316	-0.187357	-0.43434	0.980429	1	-0.162144	-0.185626	0.160794	0.328799	0.716724	-0.363611
GLZLM_LZLGE	-0.402978	-0.27856	-0.0830381	0.000200125	0.0286448	0.492905	-0.042685	-0.0240007	-0.233439	0.173082	0.629594	0.601348	0.556452	0.349174	-0.135249	0.282129	-0.338872	-0.284955	-0.618471	0.739714	0.371472	-0.202423	0.216096	-0.220351	0.716232	-0.100558	0.71221	0.497359	-0.658418	-0.224219	-0.144905	0.943946	-0.16399	0.937858	0.260783	-0.165314	-0.162144	1	0.60121	0.307734	0.236832	-0.337113	0.20879
GLZLM_LZHGE	-0.369771	-0.22792	-0.16954	-0.120065	-0.0960564	0.281019	-0.231484	-0.140288	-0.0614402	-0.0543968	0.415191	0.505014	0.417521	0.0511787	-0.12693	0.348665	-0.184089	-0.253074	-0.472946	0.3953	0.0984847	-0.169393	-0.00257891	-0.194558	0.277829	-0.0550568	0.484771	0.412609	-0.461518	-0.219187	-0.132509	0.521873	-0.20867	0.826511	0.157442	-0.172317	-0.185626	0.60121	1	0.0682702	-0.00917346	-0.32943	0.227435
GLZLM_GLNU	-0.37543	0.160975	0.396922	0.511439	0.578354	0.921415	0.176613	0.0633323	0.240869	-0.160319	0.877477	0.828663	0.240721	0.0627972	-0.0606574	0.512623	0.128485	-0.0821776	-0.271946	0.609293	-0.00336704	0.130228	-0.142793	0.148275	0.484262	0.0758868	0.813759	0.886261	-0.456227	-0.331956	-0.0982383	0.420156	0.330044	0.261115	-0.296438	0.264229	0.160794	0.307734	0.0682702	1	0.948652	-0.0757818	-0.227488
GLZLM_ZLNU	-0.31396	0.180517	0.464192	0.58145	0.633548	0.831502	0.295834	0.179192	0.271581	-0.150168	0.802835	0.706555	0.13464	0.0629412	0.0832264	0.42505	0.183561	0.0712436	-0.193462	0.570377	-0.0165006	0.271108	-0.14412	0.292254	0.47025	0.197332	0.715282	0.763828	-0.36292	-0.288099	0.0261677	0.322873	0.415829	0.170712	-0.301546	0.416429	0.328799	0.236832	-0.00917346	0.948652	1	0.0900134	-0.241519
GLZLM_ZP	0.216216	0.59755	0.670667	0.488516	0.469004	-0.226459	0.107375	0.0230716	0.648542	-0.469342	-0.271092	-0.325138	-0.831447	-0.455156	0.821148	-0.0926052	0.666462	0.942591	0.674712	-0.47175	-0.359954	0.882564	-0.319509	0.891232	-0.362698	0.786696	-0.32369	-0.24779	0.652769	0.135894	0.816985	-0.435751	0.623639	-0.371084	-0.372626	0.701538	0.716724	-0.337113	-0.32943	-0.0757818	0.0900134	1	-0.301957
GLZLM_SZLGE	-0.073238	-0.253911	-0.306447	-0.344133	-0.335578	-0.127362	-0.368843	-0.279542	-0.346134	0.147334	-0.0713198	-0.0786549	0.256913	0.067567	-0.171334	-0.138296	-0.344487	-0.270781	-0.168784	0.0769469	0.166377	-0.3493	0.257995	-0.375983	0.0440913	-0.22544	-0.0297847	-0.129012	-0.118984	0.209685	-0.106296	0.186358	-0.43402	0.244728	0.63462	-0.427206	-0.363611	0.20879	0.227435	-0.227488	-0.241519	-0.301957	1
